# Supplementary material for: Interaction of MRPL9 and GGCT Promotes Cell Proliferation and Migration by Activating the MAPK/ERK Pathway in Papillary Thyroid Cancer
Source: Int J Mol Sci. 2022 Oct 9;23(19):11989. doi: 10.3390/ijms231911989 (PMC9570013; doi:10.3390/ijms231911989)
Supplement: Supplementary file 1 [file ijms-23-11989-s001.zip]

Archive with 1 entries (1 files):
- ijms-1903854-supplementary.pdf
